# Supplementary material for: Physicochemical Properties of 3D-Printed Polylactic Acid/Hydroxyapatite Scaffolds
Source: Polymers (Basel). 2023 Jun 28;15(13):2849. doi: 10.3390/polym15132849 (PMC10346171; doi:10.3390/polym15132849)
Supplement: Supplementary file 1 [file polymers-15-02849-s001.zip]

Archive with 1 entries (1 files):
- polymers-2441538-supplementary.pdf
